# Supplementary material for: Melatonin protects the heart and pancreas by improving glucose homeostasis, oxidative stress, inflammation and apoptosis in T2DM-induced rats
Source: Heliyon. 2021 Mar 12;7(3):e06474. doi: 10.1016/j.heliyon.2021.e06474 (PMC7970364; doi:10.1016/j.heliyon.2021.e06474)
Supplement: S1 [file mmc2.xlsx]

## Sheet: S1
A- Blood Glucose
Cont											MLT										DM										DM+MLT
Day	R1	R2	R3	R4	R5	R6	R7	R8	R9	R10	R1	R2	R3	R4	R5	R6	R7	R8	R9	R10	R1	R2	R3	R4	R5	R6	R7	R8	R9	R10	R1	R2	R3	R4	R5	R6	R7	R8	R9	R10
0	95	105	110	85	90	115	100	88	82	103	82	98	100	90	79	102	115	94	111	95	90	118	82	109	92	88	75	89	119	106	91	97	83	110	90	96	113	84	93	77
3	100	112	95	82	81	79	110	99	83	89	87	90	109	113	98	95	78	89	92	105	310	370	345	290	320	315	312	300	370	380	265	290	310	370	290	350	330	340	380	340
7	98	120	105	110	89	93	100	112	98	88	105	100	110	95	83	94	105	90	99	79	385	420	400	346	390	362	355	349	422	435	240	255	242	253	262	257	246	267	250	241
15	100	85	110	96	83	99	90	85	96	105	110	95	105	120	115	123	106	110	98	111	481	471	486	420	474	440	431	424	513	529	200	120	192	195	207	215	143	113	185	120
B- Serum Glucose
Cont	MLT	DM	DM+MLT
89.06	84.37	468.75	137.81
101.25	93.75	496.88	166.88
87.18	91.87	466.88	141.56
84.37	84.37	459.38	180
89.06	110.63	458.44	115.31
C- Insulin
Cont	MLT	DM	DM+MLT
18.93	17.9	6.37	16.5
18.28	19.35	6.75	15.84
21.69	20.94	5.62	15.56
16.53	16.5	5.06	14.34
18.62	17.23	5.9	14.15
D- HOMA-IR
Cont	MLT	DM	DM+MLT
4.16	3.73	7.37	5.61
4.57	4.47	8.28	6.52
4.67	4.75	6.48	5.43
3.44	3.43	6.74	6.37
4.09	4.7	6.68	5.07
E- HbA1C
Cont	MLT	DM	DM+MLT
3.24	3.94	8.57	5.05
3.94	3.72	8.1	4.88
3.72	4.32	8.26	4.69
2.95	3.54	8.5	5.05
4.04	3.75	8.82	5.3
