# Supplementary material for: Melatonin protects the heart and pancreas by improving glucose homeostasis, oxidative stress, inflammation and apoptosis in T2DM-induced rats
Source: Heliyon. 2021 Mar 12;7(3):e06474. doi: 10.1016/j.heliyon.2021.e06474 (PMC7970364; doi:10.1016/j.heliyon.2021.e06474)
Supplement: S2 [file mmc3.xlsx]

## Sheet: S2
A- Total cholesterol
Cont	MLT	DM	DM+MLT
176.02	197.92	407.13	289.6
192.23	210.42	470.58	268.46
208.01	155.08	389.09	258.33
160.87	181.18	460.5	195.8
172.69	152.66	437.34	272.61
B- Triglyceride
Cont	MLT	DM	DM+MLT
97.92	99.18	239.82	120.06
93.54	75.6	263.46	98.04
85.86	93.96	241.86	123.66
75.84	85.8	218.82	137.4
97.8	73.8	213.6	114.84
C- Low-density lipoprotein (LDL-C)
Cont	MLT	DM	DM+MLT
124.37	143.27	350.22	241.74
135.85	157.48	407.41	216.6
151.18	104.79	330.78	205.06
106.04	132.52	406.8	139.78
120.47	100.21	388.55	216.26
D- Very low-density lipoprotein (VLDL-C)
Cont	MLT	DM	DM+MLT
19.584	19.836	47.964	24.012
18.708	15.12	52.692	19.608
17.172	18.792	48.372	24.732
15.168	17.16	43.764	27.48
19.56	14.76	42.72	22.968
E- High-density lipoprotein (HDL-C)
Cont	MLT	DM	DM+MLT
32.07	34.81	8.95	23.85
37.67	37.82	10.48	32.25
39.66	31.5	9.94	28.54
37.16	35.97	7.79	27.85
32.66	37.69	6.07	33.38
