# Supplementary material for: Melatonin protects the heart and pancreas by improving glucose homeostasis, oxidative stress, inflammation and apoptosis in T2DM-induced rats
Source: Heliyon. 2021 Mar 12;7(3):e06474. doi: 10.1016/j.heliyon.2021.e06474 (PMC7970364; doi:10.1016/j.heliyon.2021.e06474)
Supplement: S3 [file mmc4.xlsx]

## Sheet: S3
A- Cardiac (4-HNE)
Cont	MLT	DM	DM+MLT
9.35	12.64	45.54	24.32
14.31	9.26	39.41	16.08
16.43	8.75	42.31	19.27
12.45	14.84	45.67	18.18
8.22	13.8	38.93	17.41
B- Cardiac (GSH)
Cont	MLT	DM	DM+MLT
2.99	3.52	0.445	1.23
3.15	3.78	0.342	2.36
3.48	2.88	0.581	2.1
3.71	3.31	1.53	2.65
3.18	3.52	1	2.38
C- Cariac (GPx)
Cont	MLT	DM	DM+MLT
28.14	29.97	8.6	18.63
30.6	34.37	15.07	23.79
32.09	38.69	9.92	27.24
34.4	32.01	9.54	23.97
35.43	27.63	13.77	25.99
D- Pancreatic (4-HNE)
Cont	MLT	DM	DM+MLT
71.99	56.86	199.68	113.08
75.24	74.93	226.03	117.48
48.32	45.1	205.33	77.05
51.56	52	220.9	98.32
50.36	68.11	212.2	67.85
E- Pancreatic (GSH)
Cont	MLT	DM	DM+MLT
1.94	1.85	0.23	1.13
1.58	2.1	0.151	1.11
1.83	1.81	0.286	1.5
2.12	1.83	0.326	1.41
1.59	1.51	0.215	1.3
F- Pancreatic (GPx)
Cont	MLT	DM	DM+MLT
18.91	19.4	4.2	9.95
14.87	18	3.28	12.68
19.98	14.04	5.36	13.68
14.61	17.83	4.36	11.36
16.16	16.43	4.97	10.94
