# Supplementary material for: Melatonin protects the heart and pancreas by improving glucose homeostasis, oxidative stress, inflammation and apoptosis in T2DM-induced rats
Source: Heliyon. 2021 Mar 12;7(3):e06474. doi: 10.1016/j.heliyon.2021.e06474 (PMC7970364; doi:10.1016/j.heliyon.2021.e06474)
Supplement: S4 [file mmc5.xlsx]

## Sheet: S4
A- Tumor necrosis factor alpha (TNF-α)
Cont	MLT	DM	DM+MLT
28.62	23.92	85.24	40.32
25.41	33.1	79.64	45.41
31.02	26.26	76.88	36.96
28.24	28.96	89.01	38.9
22.6	25.41	81.62	33.86
B- Interleukin 6 (IL-6)
Cont	MLT	DM	DM+MLT
21.09	21.71	51.66	25.86
20.15	17.19	56.75	31.1
16.35	15.48	42.1	26.03
14.46	13.35	64.14	29.64
14.6	17.34	60.71	38.14
C- Interleukin 1 beta (IL-1β)
Cont	MLT	DM	DM+MLT
39.42	56.36	194.66	92.7
53.9	44.32	174.64	90.57
48.17	49	184	62.77
57.41	50.42	198.97	71.17
54.23	42.07	165.4	87.19
D- Interleukin 10 (IL-10)
Cont	MLT	DM	DM+MLT
49.04	47.73	17.7	38.33
51.12	55.66	18.93	30.86
58.11	50.32	24.18	39.73
52.64	56.85	20.54	45.17
55.13	53.34	21.21	41.81
