# Supplementary material for: Melatonin protects the heart and pancreas by improving glucose homeostasis, oxidative stress, inflammation and apoptosis in T2DM-induced rats
Source: Heliyon. 2021 Mar 12;7(3):e06474. doi: 10.1016/j.heliyon.2021.e06474 (PMC7970364; doi:10.1016/j.heliyon.2021.e06474)
Supplement: S5 [file mmc6.xlsx]

## Sheet: S5
A- Troponin-T
Cont	MLT	DM	DM+MLT
57.8	52.75	110	74.11
51.76	57.23	115.72	61.87
47.38	54.13	120.81	70.64
50.92	45.72	108.34	75.67
54.63	49.37	100.87	73.85
B- Creatine kinase myocardial band (CK-MB)
Cont	MLT	DM	DM+MLT
194.77	191.25	320.51	223.5
180.62	200.16	334.48	218.62
205.57	189.8	318.97	208.34
190.31	175.32	325.74	229.6
197.89	190.81	315.64	210.9
C- Lactate dehydrogenase (LDH)
Cont	MLT	DM	DM+MLT
586.3	583.11	987.4	733.91
620.93	578.39	1205.62	754.57
581	587.67	990.51	769.84
565.88	543.79	993.11	746.3
550.64	609.12	997.68	697.6
