# Supplementary material for: Melatonin protects the heart and pancreas by improving glucose homeostasis, oxidative stress, inflammation and apoptosis in T2DM-induced rats
Source: Heliyon. 2021 Mar 12;7(3):e06474. doi: 10.1016/j.heliyon.2021.e06474 (PMC7970364; doi:10.1016/j.heliyon.2021.e06474)
Supplement: S6 [file mmc7.xlsx]

## Sheet: S6
A- Aspartate aminotransferase (AST)
Cont	MLT	DM	DM+MLT
29.7	26.43	92.44	59.63
35.16	37.79	107.74	45.76
28.6	30.15	115.3	40.88
30.1	21.23	98.8	43.99
36.12	35.9	90.2	50.92
B- Alanine aminotransferase (ALT)
Cont	MLT	DM	DM+MLT
73.39	83.94	187.44	100.62
65.14	66.92	162.11	105.62
76.43	71.52	179.82	94.61
81.47	79.84	170.55	114.32
57.8	56.34	185.93	90.61
C- Albumin
Cont	MLT	DM	DM+MLT
4.78	4.02	1.22	2.81
4.5	5.06	0.75	3.56
5.63	4.97	1.14	3.76
4.03	4.8	0.47	3.66
4.22	4.52	1.37	3.93
D- Total bilirubin
Cont	MLT	DM	DM+MLT
0.143	0.131	0.601	0.186
0.13	0.1	0.659	0.169
0.127	0.098	0.639	0.162
0.11	0.15	0.614	0.187
0.105	0.116	0.653	0.152
E- Total protein
Cont	MLT	DM	DM+MLT
6.75	5.96	2.93	4.65
6.36	5.61	1.78	5.15
5.59	6.48	1.85	4.59
7.16	6.56	2.62	4.2
5.31	6.36	1.41	4.81
