# Supplementary material for: Melatonin protects the heart and pancreas by improving glucose homeostasis, oxidative stress, inflammation and apoptosis in T2DM-induced rats
Source: Heliyon. 2021 Mar 12;7(3):e06474. doi: 10.1016/j.heliyon.2021.e06474 (PMC7970364; doi:10.1016/j.heliyon.2021.e06474)
Supplement: S7 [file mmc8.xlsx]

## Sheet: S7
A- Cardiac caspase-3 (IHC)
Cont	MLT	DM	DM+MLT
9.95	9.1	40.08	21.67
8.2	8.45	46.63	17.33
6.05	5.85	38.9	15.67
9.15	10.31	41.07	21.73
8.2	8.15	47.13	17.6
B- Cardiac p53 (IHC)
Cont	MLT	DM	DM+MLT
10.65	10.5	48.17	18.37
13.88	11.36	45.36	21.84
8.18	7.29	39.18	23.4
10.15	10.4	47.1	19.1
12.88	12.16	45.3	22.34
C- Cardiac Bax (IHC)
Cont	MLT	DM	DM+MLT
9.65	8.48	43.52	20.49
13.75	11.62	48.14	16.76
7.8	6.7	38.6	22.4
8.75	9.3	47.8	18.9
12.6	7.91	43.51	21.74
D- Cardiac Bcl-2 (IHC)
Cont	MLT	DM	DM+MLT
65.36	70.41	30.68	49.42
59.82	63.55	24.72	54.43
72.73	59.65	26.8	44.62
68.01	71.25	28.1	50.1
73.3	67.84	29.35	48.6
E- Pancreatic caspase-3 (IHC)
Cont	MLT	DM	DM+MLT
15.23	14.45	45.74	20.36
10.75	9.66	52.3	24.41
8.66	8.04	42.68	19.92
10.56	11.6	51.3	22.14
14.31	10.3	47.36	20.87
F- Pancreatic p53 (IHC)
Cont	MLT	DM	DM+MLT
16.23	14.89	59.14	25.36
17.75	11.28	57.77	28.43
11.33	8.72	48.97	30.93
15.34	12.75	52.9	28.3
11.43	11.8	57.5	25.61
G- Pancreatic Bax (IHC)
Cont	MLT	DM	DM+MLT
7.26	6.24	40.82	18.81
9.45	5.44	42.29	15.4
5.57	3.89	37.7	11.4
7.62	4.52	38.6	14.3
8.6	5.21	41.3	15.7
H- Pancreatic Bcl-2 (IHC)
Cont	MLT	DM	DM+MLT
84.13	75.55	36.47	50.28
76.04	79.48	30.18	45.69
73.39	81.68	23.22	61.99
78.01	80.4	26.12	55.6
82.004	77.9	32.33	46.8
